# Supplementary material for: Moderate Grazing Promotes Fine Root Production in a Northern Saline–Alkaline Grassland
Source: Plants (Basel). 2026 Apr 26;15(9):1324. doi: 10.3390/plants15091324 (PMC13165009; doi:10.3390/plants15091324)
Supplement: Supplementary file 1 [file plants-15-01324-s001.zip]

Archive with 1 entries (1 files):
- plants-4240811-supplementary.pdf
